# Supplementary material for: The OpenEar library of 3D models of the human temporal bone based on computed tomography and micro-slicing
Source: Sci Data. 2019 Jan 8;6:180297. doi: 10.1038/sdata.2018.297 (PMC6326113; doi:10.1038/sdata.2018.297)
Supplement: Supplementary file 1 [file sdata2018297-isa1.zip]

Archive with 4 entries (4 files):
- i_Investigation.txt
- s_Sieber450A_study.txt
- a_Sieber450A_CBCT.txt
- a_Sieber450A_micSlic.txt
