# Supplementary material for: The OpenEar library of 3D models of the human temporal bone based on computed tomography and micro-slicing
Source: Sci Data. 2019 Jan 8;6:180297. doi: 10.1038/sdata.2018.297 (PMC6326113; doi:10.1038/sdata.2018.297)
Supplement: Supplementary file 1 [file sdata2018297-isa1.zip › i_Investigation.txt]

# Investigation File generated for Scientific Data with Investigation File Authoring Tool version 0.1.0 on 26/11/2018 - This metadata file is CC0
ONTOLOGY SOURCE REFERENCE
Term Source Name	NCBITaxon	UBERON	ERO	EFO	OBI	NCIT	ECG
Term Source File	http://data.bioontology.org/ontologies/NCBITAXON	http://data.bioontology.org/ontologies/UBERON	http://data.bioontology.org/ontologies/ERO	http://data.bioontology.org/ontologies/EFO	http://data.bioontology.org/ontologies/OBI	http://data.bioontology.org/ontologies/NCIT	http://data.bioontology.org/ontologies/ECG
Term Source Version	2016AB	releases/2014-06-15	2013-08-02	2.101	2014-08-18	17.06d	1
Term Source Description	National Center for Biotechnology Information (NCBI) Organismal Classification	Uber Anatomy Ontology	Eagle-I Research Resource Ontology	Experimental Factor Ontology	Ontology for Biomedical Investigations	National Cancer Institute Thesaurus	Electrocardiography Ontology
INVESTIGATION
Investigation Identifier
Investigation Title
Investigation Description
Investigation Submission Date
Investigation Public Release Date
INVESTIGATION PUBLICATIONS
Investigation PubMed ID
Investigation Publication DOI
Investigation Publication Author List
Investigation Publication Title
Investigation Publication Status
Investigation Publication Status Term Accession Number
Investigation Publication Status Term Source REF
INVESTIGATION CONTACTS
Investigation Person Last Name
Investigation Person Mid Initials
Investigation Person First Name
Investigation Person Address
Investigation Person Phone
Investigation Person Fax
Investigation Person Email
Investigation Person Affiliation
Investigation Person Roles
Investigation Person Roles Term Accession Number
Investigation Person Roles Term Source REF
STUDY
Study Identifier	10.1038/sdata.2018.297
Study Title	The OpenEar library of 3D models of the human temporal bone based on computed tomography and micro-slicing
Study Submission Date	30/08/2018
Study Public Release Date	08/01/2019
Study Description	http://www.nature.com/articles/sdata2018297#abstract
Study File Name	s_Sieber450A_study.txt
Comment[Subject Keywords]	///;///;//;//;///
Comment[Manuscript Licence]	CC BY-4.0
Comment[Experimental Metadata Licence]	CC0
Comment[Supplementary Information File Name]		Supplementary Information
Comment[Supplementary Information File Type]	x-zip-compressed	pdf
Comment[Supplementary Information File URL]	http://www.nature.com/articles/sdata2018297#supplementary-information	http://www.nature.com/articles/sdata2018297#supplementary-information
Comment[Data Repository]	Zenodo
Comment[Data Record Accession]	doi:10.5281/zenodo.1473724
Comment[Data Record URI]	https://doi.org/10.5281/zenodo.1473724
STUDY DESIGN DESCRIPTORS
Study Design Type	modeling and simulation objective	replicate design	source-based data transformation objective
Study Design Type Term Accession Number	ERO:0100102	http://www.ebi.ac.uk/efo/EFO_0001776	ERO:0100039
Study Design Type Term Source REF	ERO	EFO	ERO
STUDY PUBLICATIONS
Study PubMed ID
Study Publication DOI
Study Publication Author List
Study Publication Title
Study Publication Status
Study Publication Status Term Accession Number
Study Publication Status Term Source REF
STUDY FACTORS
Study Factor Name
Study Factor Type
Study Factor Type Term Accession Number
Study Factor Type Term Source REF
STUDY ASSAYS
Study Assay Measurement Type	3D structure determination assay	histological assay
Study Assay Measurement Type Term Accession Number	OBI:0600045	OBI:0600020
Study Assay Measurement Type Term Source REF	OBI	OBI
Study Assay Technology Type	Cone-Beam Computed Tomography	optical microscope
Study Assay Technology Type Term Accession Number	NCIT:C71695	OBI:0000940
Study Assay Technology Type Term Source REF	NCIT	OBI
Study Assay Technology Platform	instrument; manufacturer	instrument; manufacturer
Study Assay File Name	a_Sieber450A_CBCT.txt	a_Sieber450A_micSlic.txt
STUDY PROTOCOLS
Study Protocol Name	Specimen Preparation	Micro-Slicing	Reconstruction/Registration	Segmentation	3D Surface Model Creation	Cone Beam Computed Tomography
Study Protocol Type	biospecimen preparation	Imaging	data transformation	data transformation	data transformation	Cone-Beam Computed Tomography
Study Protocol Type Term Accession Number	ERO:0001707	ECG:ECG_000000676	OBI:0200000	OBI:0200000	OBI:0200000	NCIT:C71695
Study Protocol Type Term Source REF	ERO	ECG	ERO	ERO	ERO	NCIT
Study Protocol Description						
Study Protocol URI	""	""	""	""	""	""
Study Protocol Version						
Study Protocol Parameters Name	""	instrument; manufacturer	""	""	""	instrument; manufacturer
Study Protocol Parameters Name Term Accession Number	""	""	""	""	""	""
Study Protocol Parameters Name Term Source REF	""	""	""	""	""	""
Study Protocol Components Name	""	""	""	""	""	""
Study Protocol Components Type	""	""	""	""	""	""
Study Protocol Components Type Term Accession Number	""	""	""	""	""	""
Study Protocol Components Type Term Source REF	""	""	""	""	""	""
STUDY CONTACTS
Study Person Last Name	Sieber	Erfurt	John	Santos	Schurzig	Sørensen	Lenarz
Study Person First Name	Daniel	Peter	Samuel	Gabriel Ribeiro Dos	Daniel	Mads Sølvsten	Thomas
Study Person Mid Initials							
Study Person Email	daniel.sieber@medel.com	""	""	""	""	""	""
Study Person Phone							
Study Person Fax							
Study Person Address							
Study Person Affiliation	MED-EL Elektromedizinische Geräte GesmbH, Innsbruck, Austria	Hannover Medical School, Dept. Otorhinolaryngology, Hannover Germany	Hörsys GmbH, Hannover, Germany	MED-EL Elektromedizinische Geräte GesmbH, Innsbruck, Austria	MED-EL Elektromedizinische Geräte GesmbH, Innsbruck, Austria	Rigshospitalet, University of Copenhagen, Copenhagen, Denmark	Hannover Medical School, Dept. Otorhinolaryngology, Hannover Germany
Study Person Roles							
Study Person Roles Term Accession Number							
Study Person Roles Term Source REF							
Comment[Study Person ORCID]	0000-0001-7126-9160						
Comment[Funder]							
Comment[FundRef ID]							
Comment[Funder Term Source REF]							
Comment[Grant Identifier]							
