# Supplementary material for: The OpenEar library of 3D models of the human temporal bone based on computed tomography and micro-slicing
Source: Sci Data. 2019 Jan 8;6:180297. doi: 10.1038/sdata.2018.297 (PMC6326113; doi:10.1038/sdata.2018.297)
Supplement: Supplementary file 1 [file sdata2018297-isa1.zip › s_Sieber450A_study.txt]

Source Name	Characteristics[organism]	Term Source REF	Term Accession Number	Characteristics[organism part]	Term Source REF	Term Accession Number	Protocol REF	Sample Name
Fresh human temporal bone specimen	Homo sapiens	NCBITaxon	NCBITaxon:9606	ear	UBERON	UBERON:0001690	Specimen Preparation	corpse ear Alpha
Fresh human temporal bone specimen	Homo sapiens	NCBITaxon	NCBITaxon:9606	ear	UBERON	UBERON:0001690	Specimen Preparation	corpse ear Beta
Fresh human temporal bone specimen	Homo sapiens	NCBITaxon	NCBITaxon:9606	ear	UBERON	UBERON:0001690	Specimen Preparation	corpse ear Gamma
Fresh human temporal bone specimen	Homo sapiens	NCBITaxon	NCBITaxon:9606	ear	UBERON	UBERON:0001690	Specimen Preparation	corpse ear Delta
Fresh human temporal bone specimen	Homo sapiens	NCBITaxon	NCBITaxon:9606	ear	UBERON	UBERON:0001690	Specimen Preparation	corpse ear Epsilon
Fresh human temporal bone specimen	Homo sapiens	NCBITaxon	NCBITaxon:9606	ear	UBERON	UBERON:0001690	Specimen Preparation	corpse ear Zeta
Fresh human temporal bone specimen	Homo sapiens	NCBITaxon	NCBITaxon:9606	ear	UBERON	UBERON:0001690	Specimen Preparation	corpse ear Eta
Fresh human temporal bone specimen	Homo sapiens	NCBITaxon	NCBITaxon:9606	ear	UBERON	UBERON:0001690	Specimen Preparation	corpse ear Theta
