# Supplementary material for: The OpenEar library of 3D models of the human temporal bone based on computed tomography and micro-slicing
Source: Sci Data. 2019 Jan 8;6:180297. doi: 10.1038/sdata.2018.297 (PMC6326113; doi:10.1038/sdata.2018.297)
Supplement: Supplementary file 1 [file sdata2018297-isa1.zip › a_Sieber450A_micSlic.txt]

Sample Name	Protocol REF	Parameter Value[instrument]	Parameter Value[manufacturer]	Protocol REF	Protocol REF	Protocol REF	Assay Name	Raw Data File	Comment[Data Repository]	Comment[Data Record Accession]	Comment[Data Record URI]
corpse ear Alpha	Micro-Slicing	VHX-2000 measurement microscope	KEYENCE Corporation	Reconstruction/Registration	Segmentation	3D Surface Model Creation	3d modelling of corpse ear Alpha	Alpha.zip	Zenodo	doi:10.5281/zenodo.1473724	https://doi.org/10.5281/zenodo.1473724
corpse ear Beta	Micro-Slicing	VHX-2000 measurement microscope	KEYENCE Corporation	Reconstruction/Registration	Segmentation	3D Surface Model Creation	3d modelling of corpse ear Beta	Beta.zip	Zenodo	doi:10.5281/zenodo.1473724	https://doi.org/10.5281/zenodo.1473724
corpse ear Gamma	Micro-Slicing	VHX-2000 measurement microscope	KEYENCE Corporation	Reconstruction/Registration	Segmentation	3D Surface Model Creation	3d modelling of corpse ear Gamma	Gamma.zip	Zenodo	doi:10.5281/zenodo.1473724	https://doi.org/10.5281/zenodo.1473724
corpse ear Delta	Micro-Slicing	VHX-2000 measurement microscope	KEYENCE Corporation	Reconstruction/Registration	Segmentation	3D Surface Model Creation	3d modelling of corpse ear Delta	Delta.zip	Zenodo	doi:10.5281/zenodo.1473724	https://doi.org/10.5281/zenodo.1473724
corpse ear Epsilon	Micro-Slicing	VHX-2000 measurement microscope	KEYENCE Corporation	Reconstruction/Registration	Segmentation	3D Surface Model Creation	3d modelling of corpse ear Epsilon	Epsilon.zip	Zenodo	doi:10.5281/zenodo.1473724	https://doi.org/10.5281/zenodo.1473724
corpse ear Zeta	Micro-Slicing	VHX-2000 measurement microscope	KEYENCE Corporation	Reconstruction/Registration	Segmentation	3D Surface Model Creation	3d modelling of corpse ear Zeta	Zeta.zip	Zenodo	doi:10.5281/zenodo.1473724	https://doi.org/10.5281/zenodo.1473724
corpse ear Eta	Micro-Slicing	VHX-2000 measurement microscope	KEYENCE Corporation	Reconstruction/Registration	Segmentation	3D Surface Model Creation	3d modelling of corpse ear Eta	Eta.zip	Zenodo	doi:10.5281/zenodo.1473724	https://doi.org/10.5281/zenodo.1473724
corpse ear Theta	Micro-Slicing	VHX-2000 measurement microscope	KEYENCE Corporation	Reconstruction/Registration	Segmentation	3D Surface Model Creation	3d modelling of corpse ear Theta	Theta.zip	Zenodo	doi:10.5281/zenodo.1473724	https://doi.org/10.5281/zenodo.1473724
